# Supplementary material for: Comparative Analysis of Fecal Microbiota Between Adolescents with Early-Onset Psychosis and Adults with Schizophrenia
Source: Microorganisms. 2024 Oct 16;12(10):2071. doi: 10.3390/microorganisms12102071 (PMC11510430; doi:10.3390/microorganisms12102071)
Supplement: Supplementary file 1 [file microorganisms-12-02071-s001.zip]

Archive with 1 entries (1 files):
- microorganisms-3218385-supplementary.pdf
